# Supplementary material for: Multifunctional ZnO@DOX/ICG-LMHP Nanoparticles for Synergistic Multimodal Antitumor Activity
Source: J Funct Biomater. 2024 Jan 30;15(2):35. doi: 10.3390/jfb15020035 (PMC10889406; doi:10.3390/jfb15020035)
Supplement: Supplementary file 1 [file jfb-15-00035-s001.zip]

Archive with 1 entries (1 files):
- jfb-2800634-supplementary.pdf
